# Supplementary material for: Cross‐Linked Versus Linear Hyaluronic Acid for Cartilage Repair in Rat Post‐Traumatic Osteoarthritis
Source: J Orthop Res. 2026 Apr 27;44:e70213. doi: 10.1002/jor.70213 (PMC13112325; doi:10.1002/jor.70213)
Supplement: Supplementary file 1 — Supporting File 1 [file JOR-44-0-s001.xlsx]

## Sheet: raw data (治療前,給藥前)
	D7 group		負重比率/體重												MEAN	D7	4w	8w	12w
			負重比率(%)			負重比例(%)			負重比例(%)			負重比例(%)			sham	37.3333	39.6667	42.3333	41
		Sham-D7-1	39		OA-D7-1	22		HA-D7-1	26		HP-D7-1	30			OA	34.8333	35.1667	37.8333	35.8333
		Sham-D7-2	34		OA-D7-2	38		HA-D7-2	34		HP-D7-2	30			HA	32.3333	36.8333	36.8333	36.5
		Sham-D7-3	39		OA-D7-3	35		HA-D7-3	24		HP-D7-3	37			HP	35.3333	36	38.5	35.6667
					OA-D7-4	39		HA-D7-4	30		HP-D7-4	39
					OA-D7-5	39		HA-D7-5	42		HP-D7-5	43			SE	1.66667	1.45297	2.02759	2.64575
					OA-D7-6	36		HA-D7-6	38		HP-D7-6	33				3.74907	1.10805	1.88709	2.05616
																4.02768	0.945751	1.49257	2.29129
		Average	37.3333		Average	34.8333		Average	32.3333		Average	35.3333				3.02581	1.18322	1.33542	1.80123
		SE	2.88675			6.49359			6.97615			5.24087
		SQRT	1.66667			3.74907			4.02768			3.02581			sd	2.89	2.52	3.51	4.58
																6.49	2.71	4.62	5.04
																6.98	2.32	3.66	5.61
																5.24	2.89	3.27	4.41
	4w group		負重比率/體重
	D28		負重比率(%)			負重比例(%)			負重比例(%)			負重比例(%)
		Sham-4w-1	42		OA-4w-1	34		HA-4w-1	37		HP-4w-1	33
		Sham-4w-2	40		OA-4w-2	31		HA-4w-2	34		HP-4w-2	34
		Sham-4w-3	37		OA-4w-3	35		HA-4w-3	35		HP-4w-3	36
					OA-4w-4	37		HA-4w-4	39		HP-4w-4	34
					OA-4w-5	39		HA-4w-5	36		HP-4w-5	40
					OA-4w-6	35		HA-4w-6	40		HP-4w-6	39
		Average	39.6667		Average	35.1667		Average	36.8333		Average	36
		SE	2.51661			2.71416			2.31661			2.89828
		SQRT	1.45297			1.10805			0.945751			1.18322
	8w group		負重比率/體重
	D56		負重比率(%)			負重比例(%)			負重比例(%)			負重比例(%)
		Sham-8w-1	39		OA-8w-1	36		HA-8w-1	32		HP-8w-1	39
		Sham-8w-2	46		OA-8w-2	34		HA-8w-2	34		HP-8w-2	36
		Sham-8w-3	42		OA-8w-3	37		HA-8w-3	35		HP-8w-3	44
					OA-8w-4	37		HA-8w-4	41		HP-8w-4	37
					OA-8w-5	47		HA-8w-5	39		HP-8w-5	35
					OA-8w-6	36		HA-8w-6	40		HP-8w-6	40
		Average	42.3333		Average	37.8333		Average	36.8333		Average	38.5
		SE	3.51188			4.62241			3.65605			3.27109
		SQRT	2.02759			1.88709			1.49257			1.33542
	12w group		負重比率/體重
	D72		負重比率(%)			負重比例(%)			負重比例(%)			負重比例(%)
		Sham-12w-1	40		OA-12w-1	31		HA-12w-1	42		HP-12w-1	42
		Sham-12w-2	46		OA-12w-2	30		HA-12w-2	31		HP-12w-2	32
		Sham-12w-3	37		OA-12w-3	37		HA-12w-3	34		HP-12w-3	40
					OA-12w-4	34		HA-12w-4	30		HP-12w-4	31
					OA-12w-5	42		HA-12w-5	39		HP-12w-5	34
					OA-12w-6	41		HA-12w-6	43		HP-12w-6	35
		Average	41		Average	35.8333		Average	36.5		Average	35.6667
		SE	4.58258			5.03653			5.61249			4.4121
		SQRT	2.64575			2.05616			2.29129			1.80123

## Sheet: pre
id	group	d7	4w	8w	12w
1	1	39	42	39	40
2	1	34	40	46	46
3	1	39	37	42	37
4	2	22	34	36	31
5	2	38	31	34	30
6	2	35	35	37	37
7	2	39	37	37	34
8	2	39	39	47	42
9	2	36	35	36	41
10	3	26	37	32	42
11	3	34	34	34	31
12	3	24	35	35	34
13	3	30	39	41	30
14	3	42	36	39	39
15	3	38	40	40	43
16	4	30	33	39	42
17	4	30	34	36	32
18	4	37	36	44	40
19	4	39	34	37	31
20	4	43	40	35	34
21	4	33	39	40	35

## Sheet: raw data(治療後,給藥後 犧牲)
	D7 group		負重比率/體重
			負重比率(%)			負重比例(%)			負重比例(%)			負重比例(%)
		Sham-D7-1	42		OA-D7-1	29		HA-D7-1	32		HP-D7-1	32
		Sham-D7-2	40		OA-D7-2	40		HA-D7-2	34		HP-D7-2	35
		Sham-D7-3	43		OA-D7-3	31		HA-D7-3	30		HP-D7-3	34		MEAN	sham	OA	HA	HP
					OA-D7-4	43		HA-D7-4	47		HP-D7-4	46		D7	41.6667	36.1667	39	38
					OA-D7-5	39		HA-D7-5	45		HP-D7-5	39		4W	47.3333	39.1667	48.3333	47.5
					OA-D7-6	35		HA-D7-6	46		HP-D7-6	42		8W	48	40.5	47.3333	54.1667
														12W	45.6667	46.1667	48.8333	49.1667
		Average	41.6667		Average	36.1667		Average	39		Average	38
		SE	1.52753			5.45588			7.79744			5.32917		SE	0.881917	2.22736	3.18329	2.17562
		SQRT	0.881917			2.22736			3.18329			2.17562			3.28295	1.4004	2.65414	3.14907
															3.05505	1.83938	4.13656	3.04868
															2.90593	1.35195	1.81506	2.46869
														sd	1.53	5.46	7.8	5.33
	4w group		負重比率/體重												5.69	3.43	6.5	7.71
	D28		負重比率(%)			負重比例(%)			負重比例(%)			負重比例(%)
		Sham-4w-1	52		OA-4w-1	43		HA-4w-1	42		HP-4w-1	62
		Sham-4w-2	49		OA-4w-2	41		HA-4w-2	55		HP-4w-2	46
		Sham-4w-3	41		OA-4w-3	36		HA-4w-3	45		HP-4w-3	45
					OA-4w-4	41		HA-4w-4	45		HP-4w-4	43
					OA-4w-5	34		HA-4w-5	58		HP-4w-5	40
					OA-4w-6	40		HA-4w-6	45		HP-4w-6	49
		Average	47.3333		Average	39.1667		Average	48.3333		Average	47.5
		SE	5.68624			3.43026			6.50128			7.71362
		SQRT	3.28295			1.4004			2.65414			3.14907
						0.113873			0.0167484			0.0467112
	8w group		負重比率/體重
	D56		負重比率(%)			負重比例(%)			負重比例(%)			負重比例(%)
		Sham-8w-1	54		OA-8w-1	40		HA-8w-1	35		HP-8w-1	49
		Sham-8w-2	44		OA-8w-2	42		HA-8w-2	43		HP-8w-2	62
		Sham-8w-3	46		OA-8w-3	47		HA-8w-3	57		HP-8w-3	46
					OA-8w-4	35		HA-8w-4	45		HP-8w-4	57
					OA-8w-5	36		HA-8w-5	42		HP-8w-5	48
					OA-8w-6	43		HA-8w-6	62		HP-8w-6	63
		Average	48		Average	40.5		Average	47.3333		Average	54.1667
		SE	5.2915			4.50555			10.1325			7.46771
		SQRT	3.05505			1.83938			4.13656			3.04868
						0.112539			0.175524			0.00471813
	12w group		負重比率/體重
	D72		負重比率(%)			負重比例(%)			負重比例(%)			負重比例(%)
		Sham-12w-1	45		OA-12w-1	48		HA-12w-1	53		HP-12w-1	59
		Sham-12w-2	51		OA-12w-2	43		HA-12w-2	53		HP-12w-2	42
		Sham-12w-3	41		OA-12w-3	45		HA-12w-3	48		HP-12w-3	49
					OA-12w-4	42		HA-12w-4	41		HP-12w-4	52
					OA-12w-5	50		HA-12w-5	50		HP-12w-5	49
					OA-12w-6	49		HA-12w-6	48		HP-12w-6	44
		Average	45.6667		Average	46.1667		Average	48.8333		Average	49.1667
		SE	5.03322			3.3116			4.44597			6.04704
		SQRT	2.90593			1.35195			1.81506			2.46869
						0.886236			0.268141			0.318559

## Sheet: post
id	group	d7	4w	8w	12w
1	1	42	52	54	45
2	1	40	49	44	51
3	1	43	41	46	41
4	2	29	43	40	48
5	2	40	41	42	43
6	2	31	36	47	45
7	2	43	41	35	42
8	2	39	34	36	50
9	2	35	40	43	49
10	3	32	42	35	53
11	3	34	55	43	53
12	3	30	45	57	48
13	3	47	45	45	41
14	3	45	58	42	50
15	3	46	45	62	48
16	4	32	62	49	59
17	4	35	46	62	42
18	4	34	45	46	49
19	4	46	43	57	52
20	4	39	40	48	49
21	4	42	49	63	44

## Sheet: legend
Supplementary 1: Raw data of weight-bearing distribution measured in the operated hind limb at designated time points for each experimental group. Data reflect functional recovery following sham surgery (Sham) or ACLT with or without HA injections (OA, OA+HA, OA+HP).
