# Supplementary material for: Cross‐Linked Versus Linear Hyaluronic Acid for Cartilage Repair in Rat Post‐Traumatic Osteoarthritis
Source: J Orthop Res. 2026 Apr 27;44:e70213. doi: 10.1002/jor.70213 (PMC13112325; doi:10.1002/jor.70213)
Supplement: Supplementary file 2 — Supporting File 2 [file JOR-44-0-s002.xlsx]

## Sheet: D7 Safranin O 
			articular cartilage structure	GAGS	cell	timark	Ostreopy		SUM	mean	SD	SE					articular cartilage structure	GAGS	cell	timark	Ostreopy		SUM	mean	SD	SE
lateral	L	sham-1	0	0	0	1	0		1	5	4.58258	1.87083		medial	L	sham-1	0	0	0	1	0		1	2.33333	1.52753	0.62361
	L	sham-2	1	2	1	0	0		4						L	sham-2	1	2	1	0	0		4
	L	sham-3	4	3	2	1	0		10						L	sham-3	0	1	0	1	0		2
	R	sham-1	2	1	1	1	0		5	4	1	0.408248			R	sham-1	0	0	0	1	0		1	3.33333	2.08167	0.849837
	R	sham-2	1	1	1	1	0		4						R	sham-2	1	1	2	1	0		5
	R	sham-3	2	0	1	0	0		3						R	sham-3	0	1	1	1	1		4
			articular cartilage structure	GAGS	cell	timark	Ostreopy		SUM	mean	SD						articular cartilage structure	GAGS	cell	timark	Ostreopy		SUM	mean	SD	SE
lateral	L	OA-1	2	2	2	1	0		1	3.66667	2.16025	0.881917		medial	L	OA-1	1	1	1	0	0		3	3.83333	1.7224	0.703167
	L	OA-2	0	4	1	0	0		4						L	OA-2	2	1	1	0	0		4
	L	OA-3	1	0	1	0	0		2						L	OA-3	2	1	2	0	0		5
	L	OA-4	3	2	2	0	0		7						L	OA-4	3	0	1	0	0		4
	L	OA-5	2	1	1	1	0		5						L	OA-5	2	1	2	1	0		6
	L	OA-6	1	1	1	0	0		3						L	OA-6	0	0	0	1	0		1
	R	OA-1	1	0	0	1	0		2	2.16667	0.408248	0.166667			R	OA-1	2	0	1	1	0		4	3	1.26491	0.856964
	R	OA-2	0	0	1	1	0		2						R	OA-2	0	0	3	1	0		4
	R	OA-3	0	0	1	1	0		2						R	OA-3	2	0	1	1	0		4
	R	OA-4	0	0	2	1	0		3						R	OA-4	0	1	0	0	0		1
	R	OA-5	0	1	0	1	0		2						R	OA-5	0	1	1	1	0		3
	R	OA-6	1	0	0	1	0		2						R	OA-6	1	1	0	0	0		2
			articular cartilage structure	GAGS	cell	timark	Ostreopy		SUM	mean	SD	SE					articular cartilage structure	GAGS	cell	timark	Ostreopy		SUM	mean	SD	SE
lateral	L	HA-1	0	1	0	0	0		1	3.83333	2.71416	1.10805		medial	L	HA-1	0	1	0	0	0		1	3.33333	2.06559	0.843274
	L	HA-2	0	2	1	0	0		3						L	HA-2	3	2	1	0	0		6
	L	HA-3	0	1	0	0	0		1						L	HA-3	0	1	0	0	0		1
	L	HA-4	0	3	1	1	0		5						L	HA-4	1	1	1	1	0		4
	L	HA-5	3	4	1	0	0		8						L	HA-5	3	1	1	0	0		5
	L	HA-6	1	3	1	0	0		5						L	HA-6	0	2	1	0	0		3
	R	HA-1	1	1	1	1	0		4	4.16667	1.32916	0.542627			R	HA-1	3	2	2	1	0		8	4.83333	1.94079	0.792324
	R	HA-2	1	1	1	1	0		4						R	HA-2	1	1	1	1	0		4
	R	HA-3	1	1	0	0	0		2						R	HA-3	1	1	2	1	0		5
	R	HA-4	0	2	1	1	0		4						R	HA-4	1	3	1	1	0		6
	R	HA-5	2	0	2	1	0		5						R	HA-5	1	0	1	1	0		3
	R	HA-6	4	1	0	1	0		6						R	HA-6	2	1	0	0	0		3
			articular cartilage structure	GAGS	cell	timark	Ostreopy		SUM	mean	SD	SE					articular cartilage structure	GAGS	cell	timark	Ostreopy		SUM	mean	SD	SE
lateral	L	HP-1	1	2	1	1	0		5	6	1.78885	0.730297		medial	L	HP-1	0	1	1	0	0		2	5.5	4.50555	1.83938
	L	HP-2	2	2	3	0	0		7						L	HP-2	7	4	2	0	0		13
	L	HP-3	1	1	2	1	0		5						L	HP-3	1	2	2	1	0		6
	L	HP-4	1	2	2	1	0		6						L	HP-4	1	4	2	1	0		8
	L	HP-5	2	0	1	1	0		4						L	HP-5	0	0	1	0	0		1
	L	HP-6	5	1	2	1	0		9						L	HP-6	1	0	1	1	0		3
	R	HP-1	2	0	3	1	0		6	5.16667	2.13698	0.872417			R	HP-1	0	0	1	0	0		1	5.16667	3.0605	1.24944
	R	HP-2	0	1	2	1	0		4						R	HP-2	2	1	1	1	0		5
	R	HP-3	2	3	3	1	0		9						R	HP-3	1	2	3	1	0		7
	R	HP-4	0	0	3	0	1		4						R	HP-4	1	1	1	0	0		8
	R	HP-5	2	0	2	1	0		5						R	HP-5	1	0	1	0	0		2
	R	HP-6	1	1	1	0	0		3						R	HP-6		5	3	0	0		8

## Sheet: 4W Safranin O 
			articular cartilage structure	GAGS	cell	timark	Ostreopy	SUN	Mean	SD	SE					articular cartilage structure	GAGS	cell	timark	Ostreopy	SUN	Mean	SD	SE
lateral	L	sham-1	0	7	2	1	0	10	7.66667	2.51661	1.0274		medial	L	sham-1	0	7	1	1	0	9	8.33333	2.08167	0.849837
	L	sham-2	1	2	1	1	0	5						L	sham-2	1	2	2	1	0	6
	L	sham-3	1	7	0	0	0	8						L	sham-3	1	7	1	1	0	10
	R	sham-1	0	7	1	1	1	10	10.3333	0.57735	0.235702			R	sham-1	0	7	3	1	1	12	11.6667	0.57735	0.235702
	R	sham-2	3	4	2	1	0	10						R	sham-2	4	4	2	1	0	11
	R	sham-3	1	7	2	1	0	11						R	sham-3	1	7	3	1	0	12
			articular cartilage structure	GAGS	cell	timark	Ostreopy	SUN	Mean	SD	SE					articular cartilage structure	GAGS	cell	timark	Ostreopy	SUN	Mean	SD	SE
lateral	L	OA-1	1	7	0	1	0	9	6.16667	3.65605	1.49257		medial	L	OA-1	0	3	1	1	0	5	6.66667	1.96638	0.802773
	L	OA-2	1	1	2	1	0	5						L	OA-2	1	2	2	1	0	6
	L	OA-3	1	5	3	1	0	10						L	OA-3	1	5	3	1	0	10
	L	OA-4	1	4	2	1	0	8						L	OA-4	1	4	2	1	0	8
	L	OA-5						0						L	OA-5	1	1	3	1	0	6
	L	OA-6	1	1	3	0	0	5						L	OA-6	1	1	2	1	0	5
	R	OA-1	3	7	2	1	0	13	9.33333	2.80476	1.14504			R	OA-1	8	7	2	1	0	18	10	4.60435	1.87972
	R	OA-2	1	6	2	1	0	10						R	OA-2	1	6	2	1	0	10
	R	OA-3	1	3	2	1	0	7						R	OA-3	1	3	2	1	0	7
	R	OA-4	1	2	2	1	0	6						R	OA-4	1	1	2	1	0	5
	R	OA-5	6	3	2	1	0	12						R	OA-5	4	4	3	1	0	12
	R	OA-6	2	3	2	1	0	8						R	OA-6	2	3	2	1	0	8
			articular cartilage structure	GAGS	cell	timark	Ostreopy	SUN	Mean	SD	SE					articular cartilage structure	GAGS	cell	timark	Ostreopy	SUN	Mean	SD	SE
lateral	L	HA-1	1	3	2	1	0	7	5	1.09545	0.447214		medial	L	HA-1	1	0	1	1	0	3	5	1.67332	0.68313
	L	HA-2	1	1	3	0	0	5						L	HA-2	0	2	1	1	0	4
	L	HA-3	1	3	1	0	0	5						L	HA-3	0	3	1	1	0	5
	L	HA-4	2	1	1	0	0	4						L	HA-4	1	2	1	1	0	5
	L	HA-5	1	1	2	1	0	5						L	HA-5	1	1	2	1	0	5
	L	HA-6	2	0	1	1	0	4						L	HA-6	1	4	2	1	0	8
	R	HA-1	3	8	2	1	0	14	9.33333	3.88158	1.58465			R	HA-1	1	7	3	1	0	12	10.6667	4.96655	2.02759
	R	HA-2	3	7	3	1	0	14						R	HA-2	8	8	3	1	0	20
	R	HA-3	1	4	2	1	0	8						R	HA-3	0	6	3	1	0	10
	R	HA-4	1	5	2	1	0	9						R	HA-4	2	3	2	1	0	8
	R	HA-5	2	0	2	1	0	5						R	HA-5	1	3	2	1	0	7
	R	HA-6	1	2	2	1	0	6						R	HA-6	1	3	2	1	0	7
			articular cartilage structure	GAGS	cell	timark	Ostreopy	SUN	Mean	SD	SE					articular cartilage structure	GAGS	cell	timark	Ostreopy	SUN	Mean	SD	SE
lateral	L	HP-1	2	3	3	1	0	9	5.33333	2.80476	1.14504		medial	L	HP-1	1	1	1	1	0	4	4.66667	1.96638	0.802773
	L	HP-2	1	1	1	1	0	4						L	HP-2	1	1	2	1	0	5
	L	HP-3	0	7	0	1	0	8						L	HP-3	0	7	0	1	0	8
	L	HP-4	1	0	1	0	0	2						L	HP-4	1	0	2	1	0	4
	L	HP-5	0	0	2	1	0	3						L	HP-5	0	0	1	1	0	2
	L	HP-6	2	2	1	1	0	6			0			L	HP-6	1	1	2	1	0	5
	R	HP-1	0	2	0	1	0	3	6.66667	3.50238	1.42984			R	HP-1	1	1	0	1	0	3	7.66667	3.14113	1.28236
	R	HP-2	1	7	2	1	0	11						R	HP-2	2	7	2	1	0	12
	R	HP-3	1	6	3	1	0	11						R	HP-3	1	5	3	1	0	10
	R	HP-4	1	1	2	1	0	5						R	HP-4	1	3	2	1	0	7
	R	HP-5	1	3	1	1	0	6						R	HP-5	1	2	2	1	0	6
	R	HP-6	1	1	1	1	0	4						R	HP-6	1	4	2	1	0	8

## Sheet: 8W Safranin O 
			articular cartilage structure	GAGS	cell	timark	Ostreopy	SUN	Mean	SD	SE					articular cartilage structure	GAGS	cell	timark	Ostreopy	SUN	Mean	SD	SE
lateral	L	sham-1	0	0	0	0	0	0	0.333333	0.57735	0.235702		medial	L	sham-1	0	0	0	0	0	0	0.333333	0.57735	0.235702
	L	sham-2	0	0	0	0	0	0						L	sham-2	0	0	0	0	0	0
	L	sham-3	1	0	0	0		1						L	sham-3	0	1	0	0	0	1
	R	sham-1	0	0	1	1	0	2	3	1	0.408248			R	sham-1	0	2	1	0	0	3	4.33333	4.16333	1.69967
	R	sham-2	0	1	1	1	0	3						R	sham-2	0	1	0	0	0	1
	R	sham-3	1	1	1	1	0	4						R	sham-3	4	2	2	1	0	9
			articular cartilage structure	GAGS	cell	timark	Ostreopy	SUN	Mean	SD	SE					articular cartilage structure	GAGS	cell	timark	Ostreopy	SUN	Mean	SD	SE
lateral	L	OA-1	0	1	0	1	0	2	4	2.60768	1.06458		medial	L	OA-1	0	1	1	1	0	3	4	2	0.816497
	L	OA-2	1	3	1	1	0	6						L	OA-2	0	1	1	1	0	3
	L	OA-3	1	3	2	1	0	7						L	OA-3	1	3	1	1	0	6
	L	OA-4	0	0	0	0	0	0						L	OA-4	1	0	0	0	0	1
	L	OA-5	0	2	2	1	0	5						L	OA-5	2	1	1	1	0	5
	L	OA-6	1	1	1	1	0	4						L	OA-6	1	1	3	1	0	6
	R	OA-1	2	4	2	1	0	9	8.5	3.44964	1.40831			R	OA-1	3	5	3	1	1	13	10.1667	4.66548	1.90467
	R	OA-2	4	4	2	1	0	11						R	OA-2	8	6	3	1	0	18
	R	OA-3	1	1	1	1	0	4						R	OA-3	2	4	2	1	0	9
	R	OA-4	2	1	1	1	0	5						R	OA-4	1	2	1	1	0	5
	R	OA-5	3	6	3	0	1	13						R	OA-5	1	6	1	0	1	9
	R	OA-6	2	5	1	1	0	9						R	OA-6	1	2	3	0	1	7
			articular cartilage structure	GAGS	cell	timark	Ostreopy	SUN								articular cartilage structure	GAGS	cell	timark	Ostreopy	SUN	Mean	SD	SE
lateral	L	HA-1	0	3	1	1	0	4	Mean	SD	SE		medial	L	HA-1	1	3	1	1	0	6	3.66667	3.54562	1.44749
	L	HA-2	1	2	1	0	0	6	4.33333	2.87518	1.17379			L	HA-2	1	3	1	1	0	6
	L	HA-3	1	3	1	1	0	2						L	HA-3	1	2	1	1	0	5
	L	HA-4	0	1	1	0	0	7						L	HA-4	0	1	0	1	0	2
	L	HA-5	1	3	2	0	1	7						L	HA-5	1	1	0	1	0	3
	L	HA-6						0						L	HA-6						0
	R	HA-1	1	1	1	1	1	5						R	HA-1	4	3	3	1	0	11
	R	HA-2	1	1	1	1	2	6	7.16667	2.70185	1.10303			R	HA-2	4	4	3	1	1	13	10.3333	1.92354	0.785281
	R	HA-3	2	4	3	1	1	11						R	HA-3	4	3	2	1	0	10
	R	HA-4	1	5	1	1	0	8						R	HA-4	2	5	3	1	0	11
	R	HA-5	3	5	1	0	0	9						R	HA-5	2	5	1	1	0	9
	R	HA-6	1	1	1	1	0	4						R	HA-6	2	3	2	1	0	8
			articular cartilage structure	GAGS	cell	timark	Ostreopy	SUN	Mean	SD	SE					articular cartilage structure	GAGS	cell	timark	Ostreopy	SUN	Mean	SD	SE
lateral	L	HP-1	0	1	1	0	0	2	2	1.78885	0.730297		medial	L	HP-1	0	0	0	1	0	1	2	0.894427	0.365148
	L	HP-2	0	1	1	1	0	3						L	HP-2	0	1	1	1	0	3
	L	HP-3	0	2	2	1	0	5						L	HP-3	1	1	1	0	0	3
	L	HP-4	0	0	0	1	0	1						L	HP-4	0	0	1	1	0	2
	L	HP-5	0	0	0	1	0	1						L	HP-5	0	0	1	1	0	2
	L	HP-6	0	0	0	0	0	0			0			L	HP-6	0	0	1	0	0	1			0
	R	HP-1	2	1	1	0	0	4	4	2.96648	1.21106			R	HP-1	4	3	2	0	0	9	7.83333	2.92689	1.1949
	R	HP-2	1	2	1	1	0	5						R	HP-2	2	3	2	1	0	8
	R	HP-3	0	1	0	0	0	1						R	HP-3	1	1	0	0	0	2
	R	HP-4	2	4	2	1	0	9						R	HP-4	3	4	1	1	0	9
	R	HP-5	1	0	0	0	0	1						R	HP-5	1	4	2	1	2	10
	R	HP-6	1	1	1	1	0	4						R	HP-6	2	3	1	1	2	9

## Sheet: 12W Safranin O 
			articular cartilage structure	GAGS	cell	timark	osteophyte	SUN	Mean	SD	SE					articular cartilage structure	GAGS	cell	timark	osteophyte	SUN	Mean	SD	SE
lateral	L	sham-1	1	1	0	0	0	2	2	0	0		medial	L	sham-1	1	1	0	0	0	2	2	0	0
	L	sham-2	1	1	0	0	0	2						L	sham-2	1	1	0	0	0	2
	L	sham-3	1	1	0	0	0	2						L	sham-3	1	1	0	0	0	2
	R	sham-1	1	1	1	0	1	4	3.33333	0.57735	0.235702			R	sham-1	2	1	1	0	0	4	3	1	0.408248
	R	sham-2	1	1	1	0	0	3						R	sham-2	1	1	1		0	3
	R	sham-3	1	0	1	1	0	3						R	sham-3	0	1	1	0	0	2
			articular cartilage structure	GAGS	cell	timark	osteophyte	SUN	Mean	SD	SE					articular cartilage structure	GAGS	cell	timark	osteophyte	SUN	Mean	SD	SE
lateral	L	OA-1	1	1	1	0	0	3	4.33333	1.50555	0.614636		medial	L	OA-1	1	1	1	0	0	3	5.5	6.12372	2.5
	L	OA-2	1	1	1	0	0	3						L	OA-2	1	1	1	0	0	3
	L	OA-3	2	1	1	0	0	4						L	OA-3	1	1	1	0	0	3
	L	OA-4	1	3	1	0	0	5						L	OA-4	1	1	1	0	0	3
	L	OA-5	1	2	1	0	0	4						L	OA-5	1	1	1	0	0	3
	L	OA-6	1	5	1	0	0	7						L	OA-6	8	6	3	1	0	18
	R	OA-1	2	1	1	0	0	4	6	1.78885	0.730297			R	OA-1	2	2	1	0	0	5	10.6667	5.1251	2.09231
	R	OA-2	2	4	2	1	0	9						R	OA-2	5	7	3	1	0	16
	R	OA-3	1	2	1	1	0	5						R	OA-3	8	6	3	1	0	18
	R	OA-4	2	2	1	0	0	5						R	OA-4	1	4	2	1	0	8
	R	OA-5	3	3	1	0	0	7						R	OA-5	3	3	2	1	0	9
	R	OA-6	2	2	1	1	0	6						R	OA-6	3	3	1	1	0	8
			articular cartilage structure	GAGS	cell	timark	osteophyte	SUN	Mean	SD	SE					articular cartilage structure	GAGS	cell	timark	osteophyte	SUN	Mean	SD	SE
lateral	L	HA-1	1	1	0	0	0	2	3	2	0.816497		medial	L	HA-1	1	1	0	0	0	2	2.5	1.87083	0.763763
	L	HA-2	1	1	0	0	0	2						L	HA-2	1	1	0	0	0	3
	L	HA-3	1	1	0	0	0	2						L	HA-3	1	1	0	1	0	1
	L	HA-4	0	1	1	0	0	3						L	HA-4	0	1	0	0	0	2
	L	HA-5	0	1	1	1	0	2						L	HA-5	0	1	0	1	0	1
	L	HA-6	0	1	1	0	0	7						L	HA-6	0	1	0	0	0	6
	R	HA-1	3	2	1	1	0	5	4.83333	4.02078	1.64148			R	HA-1	2	2	1	1	0	5	8.16667	5.84523	2.3863
	R	HA-2	1	2	1	1	0	7						R	HA-2	2	2	1	0	0	11
	R	HA-3	5	1	0	1	0	11						R	HA-3	4	3	3	1	0	12
	R	HA-4	4	4	2	1	0	5						R	HA-4	3	4	4	1	0	16
	R	HA-5	1	2	1	1	0	1						R	HA-5	6	4	3	1	2	5
	R	HA-6	0	1	0	0	0	0						R	HA-6	2	1	0	1	1	0
			articular cartilage structure	GAGS	cell	timark	osteophyte	SUN	Mean	SD	SE					articular cartilage structure	GAGS	cell	timark	osteophyte	SUN	Mean	SD	SE
lateral	L	HP-1	0	0	1	0	0	1	1.66667	1.63299	0.666667		medial	L	HP-1	1	0	0	0	0	1	1	1.26491	0.516398
	L	HP-2	0	0	0	0	0	0						L	HP-2	0	0	0	0	0	0
	L	HP-3	0	0	0	0	0	0						L	HP-3	0	0	0	0	0	0
	L	HP-4	0	3	0	1	0	4						L	HP-4	0	2	0	1	0	3
	L	HP-5	0	2	0	1	0	3						L	HP-5	0	1	0	1	0	2
	L	HP-6	0	1	0	1	0	2			0			L	HP-6	0	0	0	0	0	0			0
	R	HP-1	1	1	1	0	0	3	3.83333	1.16905	0.477261			R	HP-1	4	3	2	1	0	10	6.33333	2.80476	1.14504
	R	HP-2	2	1	1	0	0	4						R	HP-2	1	1	0	1	0	3
	R	HP-3	1	1	1	1	0	4						R	HP-3	1	1	1	0	0	3
	R	HP-4	1	3	1	1	0	6						R	HP-4	2	2	2	0	1	7
	R	HP-5	0	3	0	0	0	3						R	HP-5	1	4	2	1	0	8
	R	HP-6	1	1	0	1	0	3						R	HP-6	1	2	1	1	2	7

## Sheet: D7 統計圖
p=0.0174
				articular cartilage structure	GAGS	cell	timark	Ostreopy	SUN	Mean	SD	SE						articular cartilage structure	GAGS	cell	timark	Ostreopy	SUN	Mean	SD	SE
	lateral	L	sham-1	0	0	0	1	0	1	3.66667	3.38625	1.38243			lateral	R	sham-1	2	1	1	1	0	5	3.66667	1.50555	0.614636
		L	sham-2	1	2	1	0	0	4							R	sham-2	1	1	1	1	0	4
		L	sham-3	4	3	2	1	0	10							R	sham-3	2	0	1	0	0	3
	medial	L	sham-1	0	0	0	1	0	1						medial	R	sham-1	0	0	0	1	0	1
		L	sham-2	1	2	1	0	0	4							R	sham-2	1	1	2	1	0	5
		L	sham-3	0	1	0	1	0	2							R	sham-3	0	1	1	1	1	4
				articular cartilage structure	GAGS	cell	timark	Ostreopy	SUM	mean	SD	SE						articular cartilage structure	GAGS	cell	timark	Ostreopy	SUM	mean	SD	SE
	lateral	L	OA-1	2	2	2	1	0		4.09091	1.94936	0.795822			lateral	R	OA-1	1	0	0	1	0	2	2.58333	0.996205	0.406699
		L	OA-2	0	4	1	0	0	5							R	OA-2	0	0	1	1	0	2
		L	OA-3	1	0	1	0	0	2							R	OA-3	0	0	1	1	0	2
		L	OA-4	3	2	2	0	0	7							R	OA-4	0	0	2	1	0	3
		L	OA-5	2	1	1	1	0	5							R	OA-5	0	1	0	1	0	2
		L	OA-6	1	1	1	0	0	3							R	OA-6	1	0	0	1	0	2
	medial	L	OA-1	1	1	1	0	0	3						medial	R	OA-1	2	0	1	1	0	4
		L	OA-2	2	1	1	0	0	4							R	OA-2	0	0	3	1	0	4
		L	OA-3	2	1	2	0	0	5							R	OA-3	2	0	1	1	0	4
		L	OA-4	3	0	1	0	0	4							R	OA-4	0	1	0	0	0	1
		L	OA-5	2	1	2	1	0	6							R	OA-5	0	1	1	1	0	3
		L	OA-6	0	0	0	1	0	1							R	OA-6	1	1	0	0	0	2
				articular cartilage structure	GAGS	cell	timark	Ostreopy	SUM	mean	SD	SE						articular cartilage structure	GAGS	cell	timark	Ostreopy	SUM	mean	SD	SE
	lateral	L	HA-1	0	1	0	0	0	1	3.58333	2.71416	1.10805			lateral	R	HA-1	1	1	1	1	0	4	4.5	1.62369	0.662868
		L	HA-2	0	2	1	0	0	3							R	HA-2	1	1	1	1	0	4
		L	HA-3	0	1	0	0	0	1							R	HA-3	1	1	0	0	0	2
		L	HA-4	0	3	1	1	0	5							R	HA-4	0	2	1	1	0	4
		L	HA-5	3	4	1	0	0	8							R	HA-5	2	0	2	1	0	5
		L	HA-6	1	3	1	0	0	5							R	HA-6	4	1	0	1	0	6
	medial	L	HA-1	0	1	0	0	0	1						medial	R	HA-1	3	2	2	1	0	8
		L	HA-2	3	2	1	0	0	6							R	HA-2	1	1	1	1	0	4
		L	HA-3	0	1	0	0	0	1							R	HA-3	1	1	2	1	0	5
		L	HA-4	1	1	1	1	0	4							R	HA-4	1	3	1	1	0	6
		L	HA-5	3	1	1	0	0	5							R	HA-5	1	0	1	1	0	3
		L	HA-6	0	2	1	0	0	3							R	HA-6	2	1	0	0	0	3
				articular cartilage structure	GAGS	cell	timark	Ostreopy	SUM	mean	SD	SE						articular cartilage structure	GAGS	cell	timark	Ostreopy	SUM	mean	SD	SE
	lateral	L	HP-1	1	2	1	1	0	5	5.75	1.78885	0.730297			lateral	R	HP-1	2	0	3	1	0	6	4.75	2.4168	0.986653
		L	HP-2	2	2	3	0	0	7							R	HP-2	0	1	2	1	0	4
		L	HP-3	1	1	2	1	0	5							R	HP-3	2	3	3	1	0	9
		L	HP-4	1	2	2	1	0	6							R	HP-4	0	0	3	0	1	4
		L	HP-5	2	0	1	1	0	4							R	HP-5	2	0	2	1	0	5
		L	HP-6	5	1	2	1	0	9							R	HP-6	1	1	1	0	0	3
	medial	L	HP-1	0	1	1	0	0	2						medial	R	HP-1	0	0	1	0	0	1
		L	HP-2	7	4	2	0	0	13							R	HP-2	2	1	1	1	0	5
		L	HP-3	1	2	2	1	0	6							R	HP-3	1	2	3	1	0	7
		L	HP-4	1	4	2	1	0	8							R	HP-4	1	1	1	0	0	3
		L	HP-5	0	0	1	0	0	1							R	HP-5	1	0	1	0	0	2
		L	HP-6	1	0	1	1	0	3							R	HP-6		5	3	0	0	8
									mean	SQRT	p												mean	SQRT	p
								Ctrl	3.66667	1.38243												Ctrl	3.66667	0.614636
								OA	4.09091	0.795822	0.783371											OA	2.58333	0.406699	0.152827
								OA+HA	3.58333	1.10805	0.558299											OA+HA	4.5	0.662868	0.00259664
								OA+HP	5.75	0.730297	0.144428											OA+HP	4.75	0.986653	0.0118877
														於動物手術後七天在右腳內外側軟骨Sham組為3.7±0.41，OA組為2.6±0.17，HA治療組為4.5±0.54，HP治療組為5.2±0.87，顯示右腳內外側軟骨有早期退化性關節炎表現。

## Sheet: d7
id	group	d7	4w	8w	12w
1	1	5	10	2	4
2	1	4	10	3	3
3	1	3	11	4	3
4	1	1	12	3	4
5	1	5	11	1	3
6	1	4	12	9	2
7	2	2	13	9	4
8	2	2	10	11	9
9	2	2	7	4	5
10	2	3	6	5	5
11	2	2	12	13	7
12	2	2	8	9	6
13	2	4	18	13	5
14	2	4	10	18	16
15	2	4	7	9	18
16	2	1	5	5	8
17	2	3	12	9	9
18	2	2	8	7	8
19	3	4	14	5	5
20	3	4	14	6	7
21	3	2	8	11	11
22	3	4	9	8	5
23	3	5	5	9	1
24	3	6	6	4	0
25	3	8	12	11	5
26	3	4	20	13	11
27	3	5	10	10	12
28	3	6	8	11	16
29	3	3	7	9	5
30	3	3	7	8	0
31	4	6	3	4	3
32	4	4	11	5	4
33	4	9	11	1	4
34	4	4	5	9	6
35	4	5	6	1	3
36	4	3	4	4	3
37	4	1	3	9	10
38	4	5	12	8	3
39	4	7	10	2	3
40	4	3	7	9	7
41	4	2	6	10	8
42	4	8	8	9	7

## Sheet: 4w統計圖
				articular cartilage structure	GAGS	cell	timark	Ostreopy	SUN	Mean	SD	SE					articular cartilage structure	GAGS	cell	timark	Ostreopy	SUN	Mean	SD	SE
	lateral	L	sham-1	0	7	2	1	0	10	8	2.09762	0.856349		lateral	R	sham-1	0	7	1	1	1	10	11	0.894427	0.365148
		L	sham-2	1	2	1	1	0	5						R	sham-2	3	4	2	1	0	10
		L	sham-3	1	7	0	0	0	8						R	sham-3	1	7	2	1	0	11
	medial	L	sham-1	0	7	1	1	0	9					medial	R	sham-1	0	7	3	1	1	12
		L	sham-2	1	2	2	1	0	6						R	sham-2	4	4	2	1	0	11
		L	sham-3	1	7	1	1	0	10						R	sham-3	1	7	3	1	0	12
				articular cartilage structure	GAGS	cell	timark	Ostreopy	SUN	Mean	SD	SE					articular cartilage structure	GAGS	cell	timark	Ostreopy	SUN	Mean	SD	SE
	lateral	L	OA-1	1	7	0	1	0	9	7	2.04939	0.83666		lateral	R	OA-1	3	7	2	1	0	13	9.66667	3.65148	1.49071
		L	OA-2	1	1	2	1	0	5						R	OA-2	1	6	2	1	0	10
		L	OA-3	1	5	3	1	0	10						R	OA-3	1	3	2	1	0	7
		L	OA-4	1	4	2	1	0	8						R	OA-4	1	2	2	1	0	6
		L	OA-5												R	OA-5	6	3	2	1	0	12
		L	OA-6	1	1	3	0	0	5						R	OA-6	2	3	2	1	0	8
	medial	L	OA-1	0	3	1	1	0	5					medial	R	OA-1	8	7	2	1	0	18
		L	OA-2	1	2	2	1	0	6						R	OA-2	1	6	2	1	0	10
		L	OA-3	1	5	3	1	0	10						R	OA-3	1	3	2	1	0	7
		L	OA-4	1	4	2	1	0	8						R	OA-4	1	1	2	1	0	5
		L	OA-5	1	1	3	1	0	6						R	OA-5	4	4	3	1	0	12
		L	OA-6	1	1	2	1	0	5						R	OA-6	2	3	2	1	0	8
				articular cartilage structure	GAGS	cell	timark	Ostreopy	SUN	Mean	SD	SE					articular cartilage structure	GAGS	cell	timark	Ostreopy	SUN	Mean	SD	SE
	lateral	L	HA-1	1	3	2	1	0	7	5	1.3484	0.550482		lateral	R	HA-1	3	8	2	1	0	14	10	4.30644	1.7581
		L	HA-2	1	1	3	0	0	5						R	HA-2	3	7	3	1	0	14
		L	HA-3	1	3	1	0	0	5						R	HA-3	1	4	2	1	0	8
		L	HA-4	2	1	1	0	0	4						R	HA-4	1	5	2	1	0	9
		L	HA-5	1	1	2	1	0	5						R	HA-5	2	0	2	1	0	5
		L	HA-6	2	0	1	1	0	4						R	HA-6	1	2	2	1	0	6
	medial	L	HA-1	1	0	1	1	0	3					medial	R	HA-1	1	7	3	1	0	12
		L	HA-2	0	2	1	1	0	4						R	HA-2	8	8	3	1	0	20
		L	HA-3	0	3	1	1	0	5						R	HA-3	0	6	3	1	0	10
		L	HA-4	1	2	1	1	0	5						R	HA-4	2	3	2	1	0	8
		L	HA-5	1	1	2	1	0	5						R	HA-5	1	3	2	1	0	7
		L	HA-6	1	4	2	1	0	8						R	HA-6	1	3	2	1	0	7
				articular cartilage structure	GAGS	cell	timark	Ostreopy	SUN	Mean	SD	SE					articular cartilage structure	GAGS	cell	timark	Ostreopy	SUN	Mean	SD	SE
	lateral	L	HP-1	2	3	3	1	0	9	5	2.3355	0.953463		lateral	R	HP-1	0	2	0	1	0	3	7.16667	3.21455	1.31233
		L	HP-2	1	1	1	1	0	4						R	HP-2	1	7	2	1	0	11
		L	HP-3	0	7	0	1	0	8						R	HP-3	1	6	3	1	0	11
		L	HP-4	1	0	1	0	0	2						R	HP-4	1	1	2	1	0	5
		L	HP-5	0	0	2	1	0	3						R	HP-5	1	3	1	1	0	6
		L	HP-6	2	2	1	1	0	6						R	HP-6	1	1	1	1	0	4
	medial	L	HP-1	1	1	1	1	0	4					medial	R	HP-1	1	1	0	1	0	3
		L	HP-2	1	1	2	1	0	5						R	HP-2	2	7	2	1	0	12
		L	HP-3	0	7	0	1	0	8						R	HP-3	1	5	3	1	0	10
		L	HP-4	1	0	2	1	0	4						R	HP-4	1	3	2	1	0	7
		L	HP-5	0	0	1	1	0	2						R	HP-5	1	2	2	1	0	6
		L	HP-6	1	1	2	1	0	5						R	HP-6	1	4	2	1	0	8
											mean	SQRT	p											mean	SQRT	p
										Ctrl	8	0.856349											Ctrl	11	0.365148
										OA	7	0.83666	0.365589										OA	9.66667	1.49071	0.252761
										OA+HA	5	0.550482	0.0139619										OA+HA	10	1.7581	0.839884
										OA+HP	5	0.953463	0.040225										OA+HP	7.16667	1.31233	0.089087
														於動物手術後28天在右腳內外側軟骨Sham組為11±0.37，OA組為10.1±1.43，HA治療組為9.1±1.26，HP治療組為6.7±1.21，顯示給予HP治療後有顯著改善OARSI分數(P=0.02)。

## Sheet: 8w 統計圖
p=0.0071
				articular cartilage structure	GAGS	cell	timark	Ostreopy	SUN	Mean	SD	SE					articular cartilage structure	GAGS	cell	timark	Ostreopy	SUN	Mean	SD	SE
	lateral	L	sham-1	0	0	0	0	0	0	0.333333	0.516398	0.210819		lateral	R	sham-1	0	0	1	1	0	2	3.66667	2.80476	1.14504
		L	sham-2	0	0	0	0	0	0						R	sham-2	0	1	1	1	0	3
		L	sham-3	1	0	0	0		1						R	sham-3	1	1	1	1	0	4
	medial	L	sham-1	0	0	0	0	0	0					medial	R	sham-1	0	2	1	0	0	3
		L	sham-2	0	0	0	0	0	0						R	sham-2	0	1	0	0	0	1
		L	sham-3	0	1	0	0	0	1						R	sham-3	4	2	2	1	0	9
				articular cartilage structure	GAGS	cell	timark	Ostreopy	SUN	Mean	SD	SE					articular cartilage structure	GAGS	cell	timark	Ostreopy	SUN	Mean	SD	SE
	lateral	L	OA-1	0	1	0	1	0	2	4	2.21565	0.904534		lateral	R	OA-1	2	4	2	1	0	9	9.33333	4.00757	1.63608
		L	OA-2	1	3	1	1	0	6						R	OA-2	4	4	2	1	0	11
		L	OA-3	1	3	2	1	0	7						R	OA-3	1	1	1	1	0	4
		L	OA-4	0	0	0	0	0	0						R	OA-4	2	1	1	1	0	5
		L	OA-5	0	2	2	1	0	5						R	OA-5	3	6	3	0	1	13
		L	OA-6	1	1	1	1	0	4						R	OA-6	2	5	1	1	0	9
	medial	L	OA-1	0	1	1	1	0	3						R	OA-1	3	5	3	1	1	13
		L	OA-2	0	1	1	1	0	3					medial	R	OA-2	8	6	3	1	0	18
		L	OA-3	1	3	1	1	0	6						R	OA-3	2	4	2	1	0	9
		L	OA-4	1	0	0	0	0	1						R	OA-4	1	2	1	1	0	5
		L	OA-5	2	1	1	1	0	5						R	OA-5	1	6	1	0	1	9
		L	OA-6	1	1	3	1	0	6						R	OA-6	1	2	3	0	1	7
				articular cartilage structure	GAGS	cell	timark	Ostreopy	SUN	Mean	SD	SE					articular cartilage structure	GAGS	cell	timark	Ostreopy	SUN	Mean	SD	SE
	lateral	L	HA-1	0	3	1	1	0	4	5.75	2.87518	1.17379		lateral	R	HA-1	1	1	1	1	1	5	8.75	2.70101	1.10268
		L	HA-2	1	2	1	0	0	6						R	HA-2	1	1	1	1	2	6
		L	HA-3	1	3	1	1	0	2						R	HA-3	2	4	3	1	1	11
		L	HA-4	0	1	1	0	0	7						R	HA-4	1	5	1	1	0	8
		L	HA-5	1	3	2	0	1	7						R	HA-5	3	5	1	0	0	9
		L	HA-6						0						R	HA-6	1	1	1	1	0	4
	medial	L	HA-1	1	1	1	1	1	5						R	HA-1	4	3	3	1	0	11
		L	HA-2	1	1	1	1	2	6					medial	R	HA-2	4	4	3	1	1	13
		L	HA-3	2	4	3	1	1	11						R	HA-3	4	3	2	1	0	10
		L	HA-4	1	5	1	1	0	8						R	HA-4	2	5	3	1	0	11
		L	HA-5	3	5	1	0	0	9						R	HA-5	2	5	1	1	0	9
		L	HA-6	1	1	1	1	0	4						R	HA-6	2	3	2	1	0	8
				articular cartilage structure	GAGS	cell	timark	Ostreopy	SUN	Mean	SD	SE					articular cartilage structure	GAGS	cell	timark	Ostreopy	SUN	Mean	SD	SE
	lateral	L	HP-1	0	1	1	0	0	2	2	1.3484	0.550482		lateral	R	HP-1	2	1	1	0	0	4	5.91667	3.44986	1.4084
		L	HP-2	0	1	1	1	0	3						R	HP-2	1	2	1	1	0	5
		L	HP-3	0	2	2	1	0	5						R	HP-3	0	1	0	0	0	1
		L	HP-4	0	0	0	1	0	1						R	HP-4	2	4	2	1	0	9
		L	HP-5	0	0	0	1	0	1						R	HP-5	1	0	0	0	0	1
		L	HP-6	0	0	0	0	0	0						R	HP-6	1	1	1	1	0	4
	medial	L	HP-1	0	0	0	1	0	1					medial	R	HP-1	4	3	2	0	0	9
		L	HP-2	0	1	1	1	0	3						R	HP-2	2	3	2	1	0	8
		L	HP-3	1	1	1	0	0	3						R	HP-3	1	1	0	0	0	2
		L	HP-4	0	0	1	1	0	2						R	HP-4	3	4	1	1	0	9
		L	HP-5	0	0	1	1	0	2						R	HP-5	1	4	2	1	2	10
		L	HP-6	0	0	1	0	0	1						R	HP-6	2	3	1	1	2	9
												mean	SQRT	p											mean	SQRT	p
											Ctrl	0.333333	0.210819											Ctrl	3.66667	1.14504
											OA	4	0.904534	0.000106989										OA	9.33333	1.63608	0.00372018
											OA+HA	5.75	1.17379	0.120995										OA+HA	8.75	1.10268	0.680474
											OA+HP	2	0.550482	0.0154927										OA+HP	5.91667	1.4084	0.0358903
															於動物手術後56天在右腳內外側軟骨Sham組為3.7±1.15，OA組為9.3±1.64，HA治療組為8.8±1.1，HP治療組為5.9±1.41，顯示給予HP治療後有顯著改善OARSI分數(P=0.03)。

## Sheet: 12w 統計圖
p=0.0132
				articular cartilage structure	GAGS	cell	timark	Ostreopy	SUN	Mean	SD	SE					articular cartilage structure	GAGS	cell	timark	Ostreopy	SUN	Mean	SD	SE
	lateral	L	sham-1	1	1	0	0	0	2	2	0	0		lateral	R	sham-1	1	1	1	0	1	4	3.16667	0.752773	0.307318
		L	sham-2	1	1	0	0	0	2						R	sham-2	1	1	1	0	0	3
		L	sham-3	1	1	0	0	0	2						R	sham-3	1	0	1	1	0	3
	medial	L	sham-1	1	1	0	0	0	2					medial	R	sham-1	2	1	1	0	0	4
		L	sham-2	1	1	0	0	0	2						R	sham-2	1	1	1		0	3
		L	sham-3	1	1	0	0	0	2						R	sham-3	0	1	1	0	0	2
				articular cartilage structure	GAGS	cell	timark	Ostreopy	SUN	Mean	SD	SE					articular cartilage structure	GAGS	cell	timark	Ostreopy	SUN	Mean	SD	SE
	lateral	L	OA-1	1	1	1	0	0	3	4.91667	4.29499	1.75342		lateral	R	OA-1	2	1	1	0	0	4	8.33333	4.39697	1.79505
		L	OA-2	1	1	1	0	0	3						R	OA-2	2	4	2	1	0	9
		L	OA-3	2	1	1	0	0	4						R	OA-3	1	2	1	1	0	5
		L	OA-4	1	3	1	0	0	5						R	OA-4	2	2	1	0	0	5
		L	OA-5	1	2	1	0	0	4						R	OA-5	3	3	1	0	0	7
		L	OA-6	1	5	1	0	0	7						R	OA-6	2	2	1	1	0	6
	medial	L	OA-1	1	1	1	0	0	3						R	OA-1	2	2	1	0	0	5
		L	OA-2	1	1	1	0	0	3					medial	R	OA-2	5	7	3	1	0	16
		L	OA-3	1	1	1	0	0	3						R	OA-3	8	6	3	1	0	18
		L	OA-4	1	1	1	0	0	3						R	OA-4	1	4	2	1	0	8
		L	OA-5	1	1	1	0	0	3						R	OA-5	3	3	2	1	0	9
		L	OA-6	8	6	3	1	0	18						R	OA-6	3	3	1	1	0	8
				articular cartilage structure	GAGS	cell	timark	Ostreopy	SUN	Mean	SD	SE					articular cartilage structure	GAGS	cell	timark	Ostreopy	SUN	Mean	SD	SE
	lateral	L	HA-1	1	1	0	0	0	2	2.75	1.86474	0.761279		lateral	R	HA-1	3	2	1	1	0	5	6.5	5.0901	2.07802
		L	HA-2	1	1	0	0	0	2						R	HA-2	1	2	1	1	0	7
		L	HA-3	1	1	0	0	0	2						R	HA-3	5	1	0	1	0	11
		L	HA-4	0	1	1	0	0	3						R	HA-4	4	4	2	1	0	5
		L	HA-5	0	1	1	1	0	2						R	HA-5	1	2	1	1	0	1
		L	HA-6	0	1	1	0	0	7						R	HA-6	0	1	0	0	0	0
	medial	L	HA-1	1	1	0	0	0	2						R	HA-1	2	2	1	1	0	5
		L	HA-2	1	1	0	0	0	3					medial	R	HA-2	2	2	1	0	0	11
		L	HA-3	1	1	0	1	0	1						R	HA-3	4	3	3	1	0	12
		L	HA-4	0	1	0	0	0	2						R	HA-4	3	4	4	1	0	16
		L	HA-5	0	1	0	1	0	1						R	HA-5	6	4	3	1	2	5
		L	HA-6	0	1	0	0	0	6						R	HA-6	2	1	0	1	1	0
				articular cartilage structure	GAGS	cell	timark	Ostreopy	SUN	Mean	SD	SE					articular cartilage structure	GAGS	cell	timark	Ostreopy	SUN	Mean	SD	SE
	lateral	L	HP-1	0	0	1	0	0	1	1.33333	1.43548	0.586033		lateral	R	HP-1	1	1	1	0	0	3	5.08333	2.4293	0.991759
		L	HP-2	0	0	0	0	0	0						R	HP-2	2	1	1	0	0	4
		L	HP-3	0	0	0	0	0	0						R	HP-3	1	1	1	1	0	4
		L	HP-4	0	3	0	1	0	4						R	HP-4	1	3	1	1	0	6
		L	HP-5	0	2	0	1	0	3						R	HP-5	0	3	0	0	0	3
		L	HP-6	0	1	0	1	0	2						R	HP-6	1	1	0	1	0	3
	medial	L	HP-1	1	0	0	0	0	1					medial	R	HP-1	4	3	2	1	0	10
		L	HP-2	0	0	0	0	0	0						R	HP-2	1	1	0	1	0	3
		L	HP-3	0	0	0	0	0	0						R	HP-3	1	1	1	0	0	3
		L	HP-4	0	2	0	1	0	3						R	HP-4	2	2	2	0	1	7
		L	HP-5	0	1	0	1	0	2						R	HP-5	1	4	2	1	0	8
		L	HP-6	0	0	0	0	0	0						R	HP-6	1	2	1	1	2	7
												mean	SQRT	p											mean	SQRT	p
											Ctrl	2	0											Ctrl	3.16667	0.307318
											OA	4.91667	1.75342	0.0383232										OA	8.33333	1.79505	0.00183825
											OA+HA	2.75	0.761279	0.129783										OA+HA	6.5	2.07802	0.355542
											OA+HP	1.33333	0.586033	0.0164188										OA+HP	5.08333	0.991759	0.0385343
															於動物手術後84天在右腳內外側軟骨Sham組為3.2±0.31，OA組8.3±1.8，HA治療組為6.5±2.08，HP治療組為5.1±0.99，顯示給予HP治療後有顯著改善OARSI分數(P=0.03)。

## Sheet: Sheet1
Supplementary 2: Raw OARSI (Osteoarthritis Research Society International) scoring data for cartilage degeneration in four experimental groups: Control (Ctrl; sham-operated), OA (ACLT-induced with no treatment), OA/HA (ACLT followed by a standard linear HA injection, Jetknee™), and OA/HP (ACLT followed by a high molecular weight cross-linked HA injection, HYAJOINT Plus™).
